# Supplementary material for: New evidence that vitamin D prevents headache: a bidirectional two-sample Mendelian randomization analysis
Source: Front Neurol. 2024 Jul 26;15:1423569. doi: 10.3389/fneur.2024.1423569 (PMC11310154; doi:10.3389/fneur.2024.1423569)
Supplement: Supplementary file 7 [file Table_1.xlsx]

## Sheet: supplement table1
Supplementary Table 1 | Vitamin D
Position	SNP	EA	OA	EAF	BETA	SE	P
70931788	rs61887417	A	G	0.03074	-0.3704	0.3448	0.2826
66076360	rs12417758	C	T	0.5091	0.0628	0.1178	0.5942
24588749	rs10771090	G	A	0.493	0.0237	0.1179	0.8405
22757900	rs12196316	C	T	0.2965	-0.0652	0.1301	0.616401
211540507	rs1047891	A	C	0.3233	-0.0218	0.1264	0.8633
234622379	rs2012736	A	C	0.07376	0.0611	0.2276	0.788301
49579017	rs34293138	C	T	0.4374	-0.0549	0.1193	0.6453
63048045	rs2934744	C	A	0.2642	0.0741	0.1341	0.580801
118652574	rs7718395	G	C	0.3596	-0.1229	0.123	0.3179
179526214	rs61747728	T	C	0.06353	0.3419	0.2435	0.1602
72554159	rs4694423	A	C	0.443	-0.1884	0.1193	0.1145
72866015	rs71601787	A	G	0.2987	0.0265	0.1292	0.8373
3482213	rs78649910	A	T	0.1211	0.0381	0.1807	0.833
27752463	rs11127048	A	G	0.6261	0.1948	0.1225	0.1117
11612698	rs804280	A	C	0.6835	0.038	0.1692	0.8222
31535872	rs2074735	C	G	0.1419	0.2516	0.1696	0.1381
51527364	rs1048328	A	G	0.09969	0.236	0.1973	0.2317
19379549	rs58542926	T	C	0.06429	-0.1878	0.243	0.4394
20392332	rs77924615	A	G	0.2221	-0.0792	0.1433	0.5806
141825598	rs6773343	T	C	0.7397	0.0045	0.1344	0.9732
30945887	rs35733741	A	G	0.4355	0.1388	0.1189	0.2428
72359910	rs4645189	T	C	0.8324	0.0227	0.1583	0.8862
220972343	rs867772	G	A	0.7087	-0.0655	0.1298	0.6136
17559656	rs3750296	C	G	0.3676	0.2508	0.1225	0.0406602
34726552	rs7519574	A	G	0.1309	0.1109	0.1757	0.528
118648261	rs7569755	A	G	0.2154	0.1096	0.144	0.4465
136149830	rs532436	A	G	0.2007	0.1704	0.1472	0.2468
82042624	rs10887718	T	C	0.5804	-0.0712	0.1194	0.5508
57767576	rs9476310	T	C	0.5518	-0.0758	0.1186	0.5229
121854778	rs942380	G	A	0.714	-0.0553	0.1315	0.6742
100809458	rs75741381	G	C	0.1513	-0.2208	0.1651	0.1812
15892159	rs4364259	A	G	0.2207	-0.1027	0.1436	0.4744
104613791	rs1011468	A	G	0.4693	0.1951	0.1182	0.0987507
58723675	rs1800588	T	C	0.2486	0.2009	0.1364	0.1408
52778335	rs2762938	A	G	0.6473	0.1524	0.1243	0.2203
11192915	rs73015021	G	A	0.09896	0.0807	0.1994	0.6856
71132868	rs12803256	G	A	0.5756	0.2349	0.1196	0.0495599
66464546	rs2909218	T	C	0.8211	-0.007	0.1546	0.9636
45430280	rs5112(a)	G	C	0.583	-0.0368	0.1224	0.763999
111515020	rs11830764	C	G	0.04306	-0.3551	0.295	0.2286
104143237	rs7148857	G	C	0.4136	-0.012	0.1198	0.9205
56996158	rs3816117	C	T	0.4989	-0.1006	0.1181	0.3943
2329661	rs6698680	G	A	0.5398	-0.1983	0.1185	0.0941694
101440151	rs6724965	G	A	0.2129	-0.1541	0.1435	0.283
21389659	rs4635554	G	T	0.2754	0.0564	0.1322	0.669501
73416601	rs7657132	G	A	0.3138	-0.0643	0.1277	0.614301
88287363	rs58073039	G	A	0.2586	0.0242	0.135	0.8577
99839056	rs116472025	A	G	0.01957	-0.842	0.43	0.0502296
148051895	rs7724488	G	A	0.379	0.1154	0.1214	0.3419
57745481	rs4616820	T	C	0.4435	0.1561	0.1189	0.1891
11941221	rs424132	A	T	0.3368	0.1342	0.1248	0.2821
52731402	rs6127099	T	A	0.268	-0.1194	0.134	0.373
120114421	rs2847500	A	G	0.1484	-0.0433	0.1684	0.7971
55794226	rs9569235	C	A	0.2682	0.1153	0.1328	0.3853
11909552	rs8063706	T	A	0.2866	-0.2745	0.1309	0.0360097
58687603	rs174418	C	T	0.5538	0.2634	0.1187	0.0265399
71223256	rs12798050	T	C	0.6734	0.2655	0.1259	0.0349301
88024443	rs2607863	C	T	0.9679	0.6967	0.3343	0.0371604
21577960	rs10085881	C	T	0.294	0.1609	0.1297	0.2149
14332994	rs138072379	T	C	0.02109	-0.1935	0.409	0.6362
38602911	rs9668081	T	C	0.542	0.0457	0.1185	0.6997
143898025	rs466360	A	G	0.4051	-0.2057	0.1205	0.087961
87959033	rs27774	A	G	0.2669	0.016	0.1336	0.905
41775589	rs72665698	G	T	0.2191	0.0742	0.1425	0.6026
109817192	rs7528419	G	A	0.2147	0.2137	0.1442	0.1385
69947596	rs7699711	T	G	0.5653	0.1046	0.1195	0.3814
14683683	rs146128209	G	A	0.04303	0.3669	0.291	0.2074
96375682	rs10859995	C	T	0.6628	-0.116	0.1245	0.3517
125719923	rs10818769	G	C	0.8292	-0.2437	0.1563	0.1189
71069311	rs1792214	G	T	0.2924	0.1669	0.1304	0.2007
21352541	rs12317268	G	A	0.2801	-0.0602	0.1316	0.6474
77747190	rs7178572	G	A	0.6757	0.0449	0.1261	0.7218
41393520	rs960596	T	C	0.3672	-0.035	0.1222	0.774599
116960729	rs7828742	G	A	0.5306	-0.1713	0.1184	0.1478
25889606	rs34726834	T	C	0.2961	0.0415	0.1288	0.7474
39556185	rs8018720	C	G	0.8509	0.0502	0.1663	0.7627
61366207	rs2037511	A	G	0.1606	0.0657	0.1606	0.682299
38298139	rs1800440	C	T	0.1478	0.0319	0.1658	0.8473
85631142	rs1972994	T	A	0.7285	-0.0159	0.1328	0.9045
125148287	rs6438900	G	C	0.3071	0.0491	0.1279	0.701
152319572	rs61816766	C	T	0.007964	0.8181	0.6791	0.2283
152179152	rs12123821	T	C	0.03937	-0.2002	0.3054	0.512
100239319	rs1229984	C	T	0.9945	1.0355	0.8259	0.2099
230295789	rs10127775(a)	T	A	0.5462	-0.0297	0.1188	0.8026
116648917	rs964184	C	G	0.854	0.1438	0.1667	0.3882
131931092	rs2245133	C	T	0.2146	0.2605	0.1437	0.0698104
5538801	rs9423639	T	C	0.2909	0.0412	0.1301	0.7516
14385531	rs182244780	A	G	0.003328	-1.0483	1.0689	0.3267
14452133	rs7930750	T	C	0.3535	-0.1299	0.1231	0.2912
38869666	rs17651741	A	G	0.1975	-0.0407	0.1485	0.783901
16339172	rs2229742	C	G	0.1113	0.1549	0.1886	0.4113
107669073	rs13284054	C	T	0.1102	-0.1294	0.1918	0.4997
28919794	rs8091117	A	C	0.07871	0.0262	0.2201	0.9051
47144223	rs4121823	A	T	0.8386	0.1894	0.1616	0.2411
82033810	rs11542462	A	G	0.09381	0.2172	0.2039	0.2868
36342212	rs3814995	T	C	0.3615	-0.0795	0.1249	0.524499
155509107	rs10908469	C	A	0.2857	0.132	0.1304	0.3114
63099356	rs55886116	G	T	0.7464	-0.025	0.1352	0.8533
27722278	rs11500197	A	G	0.2488	0.0511	0.1366	0.7083
64098694	rs4267257	G	A	0.2363	0.0413	0.1386	0.7659
48385057	rs112285002	C	T	0.82	0.1997	0.1536	0.1937
SNP, single-nucleotide polymorphism; EAF, effect allele frequency; EA, effect allele; BETA, beta. exposure; SE, standard error; P, the Significance level of hypothyroidism. a: Palindromic SNPs with intermediate allele frequencies (>0.01) were removed. b:Removing the following SNPs for incompatible alleles.

## Sheet: supplement table 2
Supplementary Table 2 | Headache
Position	SNP	EA	OA	EAF	BETA	SE	P
108382087	rs35468692	T	C	0.209924	0.000591	0.002431	0.80792
95308955	rs4919256	G	A	0.026581	-0.012959	0.006323	0.0404129
139408567	rs76742666	C	T	0.08885	0.000675	0.003413	0.843223
6781535	rs62289420	A	C	0.318354	-0.002556	0.002227	0.251079
117803720	rs10759752	A	G	0.575606	-0.002322	0.001965	0.237333
2139713	rs77566834	T	C	0.012224	0.007123	0.009284	0.442942
176555331	rs114730247	T	C	0.023876	-0.002515	0.006712	0.707882
2591096	rs144931018	T	C	0.017205	0.016216	0.007969	0.041862
43171877	rs79900690	C	T	0.065777	-0.000833	0.003929	0.832097
39499448	rs72739361	A	G	0.011589	-0.009168	0.009215	0.319785
120181579	rs77067624	A	G	0.017152	-0.011769	0.007852	0.133912
73134974	rs7794407	C	T	0.237811	0.001807	0.002361	0.444061
152442407	rs73488882	A	G	0.051097	0.001827	0.004432	0.680171
20793044	rs189128638	A	C	0.011259	0.006892	0.009654	0.475288
96578510	rs28842260	C	T	0.327217	0.000724	0.002071	0.726646
103755301	rs2513892	G	A	0.707006	-0.000622	0.002159	0.773273
51315299	rs6022049	A	G	0.005752	-0.007189	0.013155	0.584734
64511869	rs75938851	T	C	0.025429	0.000135	0.006326	0.982974
35459349	rs142833039	A	G	0.014913	-0.012471	0.008537	0.144066
123134609	rs73224181	G	A	0.033624	0.00363	0.005444	0.504907
21995458	rs74767843	A	T	0.006523	-0.021468	0.012225	0.0790751
231727696	rs141506902	T	C	0.007195	0.006903	0.012379	0.577092
42186525	rs79651297	G	C	0.022161	-0.000494	0.006635	0.940649
59450542	rs7988234	C	T	0.36707	-0.003835	0.002023	0.0580003
21531833	rs6571631	A	C	0.210315	0.00041	0.002483	0.868847
34589273	rs797352	A	G	0.281965	-0.001183	0.002174	0.586333
40915033	rs9566511	G	A	0.342343	0.003386	0.002084	0.104214
88117530	rs76813702	A	G	0.013452	-0.005781	0.009197	0.529628
172692327	rs1559052	C	T	0.070606	0.006418	0.004704	0.172451
95010807	rs2651970	C	T	0.25256	-0.000614	0.00224	0.784002
38980064	rs7699651	C	T	0.719088	0.0012	0.002186	0.583041
52735484	rs6820424	A	G	0.26087	0.000584	0.002206	0.791216
77675505	rs3733242	T	C	0.426206	0.00245	0.001959	0.211066
785106	rs890959	G	T	0.125262	-0.001886	0.003685	0.608788
33856903	rs9461926	T	C	0.360707	-0.000972	0.002049	0.63523
110051141	rs2224550	G	T	0.482433	0.001081	0.001945	0.578358
155221600	rs6557383	T	C	0.406607	-0.003943	0.00202	0.0509401
77443559	rs72672407	T	C	0.027294	-0.00369	0.006018	0.53977
28654610	rs997877	T	C	0.191668	-0.001252	0.002498	0.61623
9092378	rs112165844	A	G	0.055074	-0.00739	0.004359	0.0900098
23280836	rs9623974	A	G	0.048239	-0.012769	0.004614	0.00564976
55930749	rs782640	T	C	0.697668	0.004097	0.00212	0.0532918
112248436	rs116181069	T	C	0.092278	4.3e-05	0.003468	0.990107
28648364	rs4680765	G	C	0.281576	-4.7e-05	0.002527	0.985161
14071884	rs138047105	A	C	0.015396	0.00721	0.008104	0.373635
14965543	rs55948600	T	C	0.017202	-0.012682	0.007678	0.0985893
25133570	rs117940262	G	A	0.009217	0.000917	0.010357	0.929448
60385452	rs78539269	C	T	0.060624	-0.001894	0.00413	0.646525
146253648	rs186782053	G	A	0.016357	-0.00821	0.009025	0.362984
92867136	rs488661	T	C	0.085067	-0.001489	0.003517	0.672024
208559967	rs10863709	C	A	0.528097	0.000772	0.001944	0.69128
23864899	rs79209431	T	G	0.042909	0.003276	0.004894	0.503246
77828600	rs8093433	A	G	0.497563	-0.002193	0.001946	0.259774
42811923	rs41271073	A	G	0.029592	-0.002195	0.005804	0.705292
94244064	rs116823193	G	A	0.01188	-0.013499	0.009252	0.144555
155461496	rs75114061	A	C	0.018365	0.004416	0.007401	0.550724
65744	rs138144524	A	T	0.010425	0.00861	0.009782	0.378757
7440128	rs13227789	A	G	0.091405	-0.002928	0.003456	0.396872
129993586	rs10764762	G	A	0.701184	-0.002649	0.002126	0.212764
100532186	rs111303932	G	C	0.025628	-0.000347	0.006137	0.95491
127370929	rs13428760	G	A	0.300559	0.003946	0.002118	0.0624511
13914909	rs10927904	T	C	0.300264	0.000398	0.002122	0.851223
98257680	rs182961495	A	C	0.018892	0.010478	0.007351	0.154046
54185821	rs982107	C	T	0.266229	-0.004052	0.002197	0.0651343
25023485	rs4386590	A	T	0.681062	0.000455	0.002095	0.828065
117335461	rs1918714	A	G	0.017991	-0.006974	0.007375	0.344339
71292039	rs4055824	G	A	0.753744	-0.00192	0.002261	0.39578
25581499	rs11617207	T	C	0.319133	0.003487	0.002101	0.0969773
22290651	rs62207493	C	T	0.018801	0.009322	0.007753	0.229219
27969540	rs149142204	T	C	0.017942	-0.006991	0.007672	0.362171
49671544	rs848705	C	T	0.812659	0.004649	0.002548	0.068066
244279976	rs10927132	G	A	0.138088	0.001824	0.002822	0.518053
150631936	rs147781256	A	C	0.03347	0.005476	0.005511	0.320394
84465931	rs72918305	A	T	0.103026	0.003297	0.003195	0.302107
89277834	rs139753234	C	G	0.046328	-0.008663	0.004848	0.0739503
150635861	rs7647111	T	G	0.176152	0.000922	0.00256	0.71873
94306412	rs1906965	T	C	0.65135	0.000919	0.00204	0.652357
18944176	rs76764717	A	C	0.067161	0.004144	0.003998	0.29996
18219742	rs34824853	A	G	0.078562	-0.003778	0.003664	0.302488
65892343	rs60856912	T	G	0.162706	-0.001427	0.002659	0.591498
79457543	rs11150789	G	A	0.219093	-0.001765	0.002355	0.453575
175960753	rs13106889	A	T	0.170646	-0.004052	0.002689	0.131841
53369926	rs73112684	C	T	0.060795	0.002233	0.004089	0.584997
77716036	rs144046986	T	C	0.012355	-0.00543	0.009285	0.558672
155322559	rs10932055	C	T	0.162611	0.001215	0.002634	0.644601
93500223	rs79824818	T	G	0.036235	0.001308	0.005339	0.806464
61410387	rs73153319	C	G	0.106614	-0.002113	0.003428	0.537634
47335393	rs77416889	A	G	0.050477	0.001848	0.004502	0.68145
175683494	rs115383194	T	C	0.013503	-0.004108	0.008556	0.631135
7348019	rs112018855	T	G	0.015235	-0.022284	0.007997	0.00532733
153869623	rs62379939	T	C	0.023041	0.005575	0.006652	0.401978
100200773	rs1216187	T	A	0.10033	-0.001637	0.003231	0.612397
115220254	rs1013416	G	T	0.219305	-0.003757	0.002348	0.10958
67637104	rs4399233	A	G	0.337873	0.00062	0.002062	0.76366
80964023	rs476179	A	C	0.460323	-0.001325	0.001951	0.49705
52972247	rs138208397	T	C	0.094827	-0.00258	0.0034	0.447958
154450699	rs150619371	T	C	0.017822	0.003906	0.00757	0.605865
91397346	rs150160013	C	T	0.026364	-0.007786	0.006671	0.243153
97208549	rs71415050	C	T	0.177295	1e-05	0.002561	0.996884
36184965	rs72709417	A	T	0.02094	-0.0038	0.007252	0.600283
17432895	rs36139975	C	T	0.319385	-0.000866	0.002104	0.680635
74921979	rs2781212	C	T	0.373987	0.002032	0.002036	0.318262
41636234	rs78264000	A	G	0.034013	0.002163	0.005384	0.687871
95645299	rs13241648	C	T	0.097859	0.003816	0.003389	0.260167
122702323	rs117007036	A	G	0.023304	0.002478	0.006502	0.703119
12541629	rs764688	C	T	0.7117	0.000108	0.002169	0.960288
14365226	rs10468696	A	T	0.478542	-0.003389	0.002104	0.107236
15687209	rs6110754	T	G	0.192882	0.002705	0.002469	0.273261
18909401	rs6081415	G	A	0.63401	-0.002558	0.00202	0.205393
32458332	rs73096872	C	G	0.136561	0.003425	0.002901	0.237751
189958783	rs16829304	A	G	0.131899	-0.000466	0.002869	0.87097
186743257	rs12504307	G	C	0.544041	-0.000668	0.001947	0.73153
64806152	rs72762420	A	T	0.023345	-0.005631	0.006611	0.394347
132229630	rs149446685	A	G	0.020031	-0.010011	0.00787	0.203357
227636250	rs116724772	C	T	0.027182	0.008564	0.006099	0.16027
10465120	rs990397	C	G	0.273258	0.001612	0.002197	0.463115
133323095	rs12414552	C	A	0.317749	0.00267	0.002094	0.202284
11544568	rs35390374	A	C	0.166296	-0.002916	0.002609	0.263708
33729259	rs4755904	A	G	0.076594	-0.001854	0.003709	0.61717
63943991	rs113252491	A	C	0.026527	0.006886	0.006055	0.255437
65278461	rs10896012	C	T	0.217241	-0.001098	0.002359	0.641608
SNP, single-nucleotide polymorphism; EAF, effect allele frequency; EA, effect allele; BETA, beta. exposure; SE, standard error; P, the Significance level of hypothyroidism. a: Palindromic SNPs with intermediate allele frequencies (>0.01) were removed. b:Removing the following SNPs for incompatible alleles.

## Sheet: supplement table3
Supplementary Table 3 | MR-PRESSO analysis
		RAW				Outlier-corrected MR-PRESSO				MR-PRESSO RSSobs	Global test P-value	Number of Remove SNP	Distortion Test P-value
		Causal Estimate	SD	T	P-value	Causal Estimate	SD	T	P-value
Reverse MR analysis	VD-Headache	-0.164759	0.0609042	-2.70521	0.00805099	NA	NA	NA	NA	122.341	0.048	NA	NA
	Headache-VD	0.000340204	0.0029068	0.117038	0.907034	NA	NA	NA	NA	129.985	0.205	NA	NA

## Sheet: supplement table4
Supplementary Table 4 | GWAS summary statistics: data resource
ID	Phenotypes	Year	Consortium	Population	Number of cases	Number of controls	Sample size(cases)	F*
ieu-b-4812	VitaminD	2020	IEU OpenGWAS	European	NA	NA	441291	3284.75
finn-b-R18_HEADACHE1	Headache	2020	IEU OpenGWAS-Finn	European	13345	172999	186344	504.02
*The average F-value of the selected SNPS
